# Supplementary material for: LINC01089 suppresses lung adenocarcinoma cell proliferation and migration via miR-301b-3p/STARD13 axis
Source: BMC Pulm Med. 2021 Jul 19;21:242. doi: 10.1186/s12890-021-01568-6 (PMC8287768; doi:10.1186/s12890-021-01568-6)
Supplement: Supplementary file 4 — Additional file 4. According to starBase, 14 miRNAs that could bind to LINC01089 were listed. [file 12890_2021_1568_MOESM4_ESM.xlsx]

## Sheet: Sheet1
miRNA	GeneID	GeneName	GeneType	Class	AgoExpNum
hsa-miR-301b-3p	ENSG00000212694	LINC01089	lincRNA	7mer-m8	6
hsa-miR-454-3p	ENSG00000212694	LINC01089	lincRNA	7mer-m8	6
hsa-miR-301a-3p	ENSG00000212694	LINC01089	lincRNA	7mer-m8	6
hsa-miR-130b-3p	ENSG00000212694	LINC01089	lincRNA	7mer-m8	6
hsa-miR-130a-3p	ENSG00000212694	LINC01089	lincRNA	7mer-m8	6
hsa-miR-3666	ENSG00000212694	LINC01089	lincRNA	7mer-m8	6
hsa-miR-4295	ENSG00000212694	LINC01089	lincRNA	7mer-m8	6
hsa-miR-148b-3p	ENSG00000212694	LINC01089	lincRNA	7mer-m8	6
hsa-miR-152-3p	ENSG00000212694	LINC01089	lincRNA	7mer-m8	6
hsa-miR-148a-3p	ENSG00000212694	LINC01089	lincRNA	7mer-m8	6
hsa-miR-27b-3p	ENSG00000212694	LINC01089	lincRNA	7mer-m8	6
hsa-miR-27a-3p	ENSG00000212694	LINC01089	lincRNA	7mer-m8	6
hsa-miR-370-5p	ENSG00000212694	LINC01089	lincRNA	7mer-m8	6
hsa-miR-665	ENSG00000212694	LINC01089	lincRNA	8mer	5
