# Supplementary material for: LINC01089 suppresses lung adenocarcinoma cell proliferation and migration via miR-301b-3p/STARD13 axis
Source: BMC Pulm Med. 2021 Jul 19;21:242. doi: 10.1186/s12890-021-01568-6 (PMC8287768; doi:10.1186/s12890-021-01568-6)
Supplement: Supplementary file 5 — Additional file 5. After online search of miRWalk database, 7 mRNAs were predicted to be able to bind to miR-301b-3p. [file 12890_2021_1568_MOESM5_ESM.xlsx]

## Sheet: Sheet1
Entrezid	Genesymbol	Description
8626	TP63	Homo sapiens tumor protein p63 (TP63), transcript variant 13, mRNA.
23097	CDK19	Homo sapiens cyclin dependent kinase 19 (CDK19),transcript variant X2, mRNA.
1656	DDX6	Homo sapiens DEAD-box helicase 6 (DDX6), transcriptvariant X4, mRNA.
90627	STARD13	Homo sapiens StAR related lipid transfer domain containing 13(STARD13), transcript variant 4, mRNA.
23204	ARL6IP1	Homo sapiens ADP ribosylation factor like GTPase 6 interactingprotein 1 (ARL6IP1), transcript variant 1, mRNA.
84669	USP32	Homo sapiens ubiquitin specific peptidase 32 (USP32),transcript variant X2, mRNA.
9294	S1PR2	Homo sapiens sphingosine-1-phosphate receptor 2 (S1PR2), mRNA.
